# Supplementary material for: Evaluation of Pesticide Residues Occurrence in Random Samples of Organic Fruits and Vegetables Marketed in Poland
Source: Foods. 2022 Jul 1;11(13):1963. doi: 10.3390/foods11131963 (PMC9265439; doi:10.3390/foods11131963)
Supplement: Supplementary file 1 [file foods-11-01963-s001.zip]

Archive with 1 entries (1 files):
- foods-1772372-supplementary.pdf
